# Supplementary material for: Quality of Informed Consent Practices around the Time of Childbirth: A Cross-Sectional Study in Italy
Source: Int J Environ Res Public Health. 2022 Jun 10;19(12):7166. doi: 10.3390/ijerph19127166 (PMC9222941; doi:10.3390/ijerph19127166)
Supplement: Supplementary file 1 [file ijerph-19-07166-s001.zip]

Archive with 1 entries (1 files):
- ijerph-1727348-supplementary.pdf
